# Supplementary material for: Synovial Fluid from Patients with Osteoarthritis Shows Different Inflammatory Features Depending on the Presence of Calcium Pyrophosphate Crystals
Source: Int J Mol Sci. 2023 Dec 27;25(1):393. doi: 10.3390/ijms25010393 (PMC10778695; doi:10.3390/ijms25010393)
Supplement: Supplementary file 1 [file ijms-25-00393-s001.zip]

Archive with 1 entries (1 files):
- ijms-2750394-supplementary.pdf
